# Supplementary material for: Estimating species – area relationships by modeling abundance and frequency subject to incomplete sampling
Source: Ecol Evol. 2016 Jun 17;6(14):4836–48. doi: 10.1002/ece3.2244 (PMC4979711; doi:10.1002/ece3.2244)
Supplement: Supplementary file 5 — Appendix S5. A zip file composed of R scripts and the source data to be analyzed. [file ECE3-6-4836-s005.zip]

Archive with 7 entries (7 files):
- ece32244-sup-0005-birdcode.R
- ece32244-sup-0006-birdsite.csv
- ece32244-sup-0007-bird.csv
- ece32244-sup-0008-plantcode.R
- ece32244-sup-0009-plantgroup.csv
- ece32244-sup-0010-plantsite.csv
- ece32244-sup-0011-plant.csv
