# Supplementary material for: Estimating species – area relationships by modeling abundance and frequency subject to incomplete sampling
Source: Ecol Evol. 2016 Jun 17;6(14):4836–48. doi: 10.1002/ece3.2244 (PMC4979711; doi:10.1002/ece3.2244)
Supplement: Supplementary file 5 — Appendix S5. A zip file composed of R scripts and the source data to be analyzed. [file ECE3-6-4836-s005.zip › ece32244-sup-0005-birdcode.R]

## data management
b <- read.csv("bird.csv")

sp <- rep(1:max(b$sp_id),each=max(b$site_id)*5)
st <- rep(1:max(b$site_id),each=5,times=max(b$sp_id))
cnt <- rep(1:5,times=max(b$sp_id)*max(b$site_id))
n <- rep(NA,max(b$sp_id)*max(b$site_id)*5)
h <- cbind(sp,st,cnt,n)
b <- table(b$sum,responseName=b$site_id,deparse.level=2,b$sp_id)

site <- read.csv("bird site.csv")
S <- dim(table(sp))	# number of detected species
nsite <- dim(table(st))
parea <- site$bArea_ha		# pach area
sarea <- parea			# sampled area

# arrange bird data
box <- array(NA,dim=c(S,nsite,5))
for(i in 1:S){
for(j in 1:nsite){
for(k in 1:5){
	box[i,j,k] <- b[k,j,i]
	}
	}
	}
Y <-  box

NbyS <- array(NA,dim=c(S,nsite))
for(i in 1:S){
for(j in 1:nsite){
	NbyS[i,j] <- sum(Y[i,j,])
	}
	}

parea_pred <- rep(NA,46)
# patch area required for prediction
for(j in 1:46){
	parea_pred[j] <- 1+0.2*(j-1)
	}

## bugs code
sink("bird.txt")
cat("
model{

# hyperparameter
# intercept and slope
for(i in 1:2){
	mu.beta[i]	~ dnorm(0,0.0001)
	sigma.beta[i]	~ dunif(0,5)
	tau.beta[i]	<- 1/(sigma.beta[i]*sigma.beta[i])
	}

# site effects for all species
sigma.site ~ dunif(0,5)
tau.site <- 1/(sigma.site*sigma.site)

# detectability
mu.r		~ dnorm(0,0.0001)
sigma.r	~ dunif(0,5)
tau.r		<- 1/(sigma.r*sigma.r)

for(i in 1:S){
	r[i] ~ dnorm(mu.r,tau.r)	# generating parameters related to detectability
	p[i] <- 1/(1+exp(-(r[i])))		# individual-level detection probability
	probs[i,1] <- 5*pow(p[i],1)*pow(1-p[i],4)	# probability that each territory were observed 1 time
	probs[i,2] <- 10*pow(p[i],2)*pow(1-p[i],3)	# prob. 2 times
	probs[i,3] <- 10*pow(p[i],3)*pow(1-p[i],2)	# prob. 3 times
	probs[i,4] <- 5*pow(p[i],4)*pow(1-p[i],1)	# prob. 4 times
	probs[i,5] <- 1*pow(p[i],5)*pow(1-p[i],0)	# prob. 5 times
	probs0[i]  <- 1 - probs[i,1] - probs[i,2] - probs[i,3] - probs[i,4] - probs[i,5]
	pdet[i]    <- 1 - probs0[i]

	for(j in 1:5){
		muc[i,j] <- probs[i,j]/pdet[i] 
		}

	for(j in 1:2){
		beta[i,j] ~ dnorm(mu.beta[j],tau.beta[j])
		}

	# fitting process	
	for(j in 1:nsite){
		# ecological process model
		site.eff[i,j] ~ dnorm(0,tau.site)
		lambda[i,j] <- exp(beta[i,1] + beta[i,2]*log(parea[j])
		 + site.eff[i,j]
		)
		Z[i,j] ~ dpois(lambda[i,j])	# latent patch-level abundance of species i
		NbyS[i,j] ~ dbin(pdet[i],Z[i,j])

		# detection process model
		Y[i,j,1:5] ~ dmulti(muc[i,1:5],NbyS[i,j])	# number of territories, which were observed one to five time
		}

# predict patch-level state variables across 1-10 ha
for(j in 1:46){
	site.eff_pred[i,j] ~ dnorm(0,tau.site)
	lambda_pred[i,j] <- exp(beta[i,1] + beta[i,2]*log(parea_pred[j])
	 + site.eff_pred[i,j]
	)
	Z_pred[i,j] ~ dpois(lambda_pred[i,j])	# latent patch-level abundance of species i
	}

}

# creating occupancy matrices
for(i in 1:S){
for(j in 1:nsite){
	O[i,j] <- step(Z[i,j]-1)	# latent occupancy of each species for each site
	}
	}

for(j in 1:nsite){
	SiteSpR[j] <- sum(O[,j])	# estimating species richness at each site
	SiteAB[j]  <- sum(Z[,j])	# estimating community abundance at each site
	}

# creating occupancy matrices for predicted sites
for(i in 1:S){
for(j in 1:46){
	O_pred[i,j] <- step(Z_pred[i,j]-1)	# latent occupancy of each species for each site
	}
	}

for(j in 1:46){
	SiteSpR_pred[j] <- sum(O_pred[,j])	# estimating species richness at each site
	SiteAB_pred[j]  <- sum(Z_pred[,j])	# estimating community abundance at each site
	}

}
",fill=TRUE)
sink()

data <- list("S","nsite","parea","Y","parea_pred","NbyS")
inits <- function()list(
	mu.beta=rnorm(2),sigma.beta=runif(2),
	mu.r=rnorm(1),sigma.r=runif(1),
	r=rnorm(S),
	beta=cbind(rnorm(S)-1,rnorm(S)),
	Z=NbyS+1)
parameters <- c(
	"mu.beta","sigma.beta",
	"mu.r","sigma.r",
	"beta",
	"sigma.site",
	"r",
	"p",
	"Z",
	"site.eff",
	"SiteSpR","SiteAB",
	"SiteSpR_pred","SiteAB_pred"
	)

library(R2jags)

out <- jags(data,inits,parameters,"bird.txt",
	n.thin=100,n.burnin=100000,n.chains=3,n.iter=600000) # chains converged

res <- out$BUGSoutput$summary
write.table(res,"res - bird.csv",sep=",")
