# Supplementary material for: Estimating species – area relationships by modeling abundance and frequency subject to incomplete sampling
Source: Ecol Evol. 2016 Jun 17;6(14):4836–48. doi: 10.1002/ece3.2244 (PMC4979711; doi:10.1002/ece3.2244)
Supplement: Supplementary file 5 — Appendix S5. A zip file composed of R scripts and the source data to be analyzed. [file ECE3-6-4836-s005.zip › ece32244-sup-0006-birdsite.csv]

site	site_id	age2011	bArea_ha	pArea_ha	line_m	sweep	plot
4	1	4	2.7	2.7	183	267	35
5	2	4	9.9	9.9	1410	988	154
11	3	4	5.9	5.9	822	594	93
13	4	5	1.6	1.6	221	158	20
24	5	4	4.8	4.8	635	482	66
26	6	5	6.2	6.2	489	620	90
31	7	5	5.1	5.1	1019	509	73
33	8	4	2.2	1.9	571	215	29
39	9	4	6.4	4.8	524	643	72
43	10	5	3.8	3.8	806	377	55
45	11	5	1.7	1.7	261	167	26
56	12	6	10	10	1404	995	161
59	13	6	1.3	1.3	133	134	20
