# Supplementary material for: Estimating species – area relationships by modeling abundance and frequency subject to incomplete sampling
Source: Ecol Evol. 2016 Jun 17;6(14):4836–48. doi: 10.1002/ece3.2244 (PMC4979711; doi:10.1002/ece3.2244)
Supplement: Supplementary file 5 — Appendix S5. A zip file composed of R scripts and the source data to be analyzed. [file ECE3-6-4836-s005.zip › ece32244-sup-0007-bird.csv]

í	sp_id	site_name	site_id	territory	visit1	visit2	visit3	visit4	visit5	sum
AIW	1	4	1	1	1	1	1	1	1	5
AIW	1	4	1	2	0	0	1	1	1	3
AIW	1	5	2	3	1	1	1	0	1	4
AIW	1	5	2	4	1	0	1	0	0	2
AIW	1	5	2	5	1	0	0	0	1	2
AIW	1	5	2	7	1	1	1	1	1	5
AIW	1	11	3	8	0	0	0	1	0	1
AIW	1	11	3	9	1	1	1	1	1	5
AIW	1	11	3	10	0	0	1	1	1	3
AIW	1	13	4	12	0	1	0	1	1	3
AIW	1	13	4	13	1	1	1	1	1	5
AIW	1	24	5	14	0	1	1	1	1	4
AIW	1	24	5	15	1	1	1	0	1	4
AIW	1	26	6	16	1	0	0	1	1	3
AIW	1	26	6	17	0	0	1	0	1	2
AIW	1	26	6	18	1	1	1	1	0	4
AIW	1	26	6	19	0	1	1	1	1	4
AIW	1	26	6	20	1	1	1	1	1	5
AIW	1	26	6	21	1	1	1	1	0	4
AIW	1	31	7	22	1	1	0	0	0	2
AIW	1	31	7	23	0	1	0	1	1	3
AIW	1	31	7	24	1	1	1	1	1	5
AIW	1	31	7	25	0	1	0	0	1	2
AIW	1	33	8	26	1	0	1	1	1	4
AIW	1	39	9	27	1	1	0	0	1	3
AIW	1	39	9	28	1	0	0	1	1	3
AIW	1	39	9	29	1	1	0	1	0	3
AIW	1	39	9	30	0	1	1	1	1	4
AIW	1	43	10	31	0	1	1	0	1	3
AIW	1	43	10	32	1	0	0	1	0	2
AIW	1	45	11	33	1	1	1	1	1	5
AIW	1	56	12	34	1	1	1	1	1	5
AIW	1	56	12	35	1	1	1	1	0	4
AIW	1	56	12	36	1	0	1	0	0	2
AIW	1	56	12	37	1	0	1	1	1	4
AIW	1	56	12	38	1	1	1	1	1	5
AIW	1	56	12	39	1	1	1	1	1	5
AIW	1	56	12	40	1	1	1	1	1	5
AIW	1	56	12	41	1	1	1	1	1	5
AIW	1	56	12	42	1	1	1	0	1	4
AIW	1	56	12	43	1	1	1	1	0	4
AIW	1	56	12	44	1	1	1	1	1	5
AIW	1	56	12	45	1	1	1	1	0	4
AIW	1	59	13	46	1	1	1	1	1	5
AIW	1	59	13	47	1	0	1	1	1	4
G]Zj E	2	56	12	48	0	0	0	1	1	2
G]Zj E	2	56	12	49	0	0	0	1	1	2
IIWVM	3	5	2	50	1	1	1	1	1	5
IIWVM	3	5	2	51	1	1	1	1	1	5
IIWVM	3	11	3	52	0	1	1	1	1	4
IIWVM	3	13	4	53	1	0	0	0	0	1
IIWVM	3	4	1	54	0	1	0	0	0	1
IIWVM	3	24	5	55	0	1	1	1	1	4
IIWVM	3	26	6	56	1	1	1	1	1	5
IIWVM	3	31	7	57	1	1	1	0	0	3
IIWVM	3	39	9	58	1	1	1	1	1	5
IIWVM	3	43	10	59	1	1	1	1	1	5
IIWVM	3	56	12	60	1	1	1	0	1	4
IIWVM	3	56	12	61	1	0	1	1	0	3
JbRE	4	26	6	62	0	1	0	0	0	1
Jq	5	4	1	63	1	0	1	0	0	2
Jq	5	5	2	64	0	0	1	1	1	3
Jq	5	11	3	65	1	0	1	1	1	4
Jq	5	13	4	66	1	0	1	0	0	2
Jq	5	24	5	67	0	0	1	0	0	1
Jq	5	26	6	68	1	1	1	1	1	5
Jq	5	31	7	69	1	1	0	1	1	4
Jq	5	33	8	70	1	1	0	0	0	2
Jq	5	39	9	71	0	1	1	1	1	4
Jq	5	43	10	72	1	1	1	1	1	5
Jq	5	45	11	73	0	0	0	1	0	1
Jq	5	56	12	74	0	1	1	1	1	4
Jq	5	59	13	75	0	0	0	1	1	2
mS}	6	56	12	76	0	0	0	1	1	2
mr^L	7	4	1	77	1	0	0	0	0	1
mr^L	7	5	2	78	0	0	1	1	1	3
mr^L	7	5	2	79	1	0	1	1	1	4
mr^L	7	5	2	80	0	1	1	1	1	4
mr^L	7	5	2	81	1	1	1	1	1	5
mr^L	7	5	2	82	1	1	1	1	0	4
mr^L	7	5	2	83	0	0	1	1	1	3
mr^L	7	11	3	84	1	1	0	0	1	3
mr^L	7	11	3	85	1	0	1	1	1	4
mr^L	7	11	3	86	0	0	0	1	1	2
mr^L	7	24	5	87	1	1	1	1	1	5
mr^L	7	24	5	88	0	1	1	0	1	3
mr^L	7	26	6	89	0	1	1	1	0	3
mr^L	7	26	6	90	0	1	1	1	1	4
mr^L	7	26	6	91	1	0	0	1	1	3
mr^L	7	26	6	92	1	1	1	1	1	5
mr^L	7	26	6	93	0	0	1	0	1	2
mr^L	7	31	7	94	1	1	0	1	1	4
mr^L	7	31	7	95	1	1	1	1	1	5
mr^L	7	39	9	96	1	1	1	1	1	5
mr^L	7	39	9	97	1	0	1	1	1	4
mr^L	7	43	10	98	1	1	1	1	0	4
mr^L	7	43	10	99	1	0	0	0	1	2
mr^L	7	56	12	100	0	0	1	0	0	1
mr^L	7	56	12	101	1	1	0	1	1	4
mr^L	7	56	12	102	0	1	0	1	0	2
mr^L	7	56	12	103	1	0	1	0	1	3
rYC	8	4	1	104	0	1	1	1	1	4
rYC	8	5	2	105	1	1	1	1	1	5
rYC	8	5	2	106	0	1	0	1	0	2
rYC	8	11	3	107	0	1	1	1	0	3
rYC	8	11	3	108	1	1	1	1	1	5
rYC	8	11	3	109	0	1	0	1	1	3
rYC	8	11	3	110	0	1	0	1	1	3
rYC	8	13	4	111	1	1	1	0	0	3
rYC	8	24	5	112	1	1	1	1	1	5
rYC	8	24	5	113	0	0	1	1	1	3
rYC	8	26	6	114	1	1	1	1	0	4
rYC	8	26	6	115	1	1	1	1	1	5
rYC	8	26	6	116	0	0	0	1	1	2
rYC	8	31	7	117	1	1	1	1	1	5
rYC	8	31	7	118	1	1	0	1	0	3
rYC	8	33	8	119	1	1	1	1	1	5
rYC	8	39	9	120	1	1	1	1	1	5
rYC	8	39	9	121	1	1	1	0	1	4
rYC	8	39	9	122	0	1	1	1	0	3
rYC	8	39	9	123	1	1	1	1	1	5
rYC	8	45	11	124	0	1	1	1	0	3
rYC	8	56	12	125	1	1	1	0	1	4
xj}VR	9	31	7	126	1	0	0	1	1	3
zIAJ	10	43	10	127	0	1	1	1	1	4
zIW	11	5	2	128	1	0	1	0	1	3
zIW	11	5	2	129	1	0	1	1	1	4
zIW	11	5	2	130	0	0	1	1	1	3
zIW	11	11	3	131	0	1	1	1	1	4
zIW	11	11	3	132	0	0	1	0	1	2
zIW	11	24	5	133	1	1	1	1	1	5
zIW	11	26	6	134	0	1	1	1	0	3
zIW	11	26	6	135	1	1	1	1	1	5
zIW	11	26	6	136	1	0	1	1	1	4
zIW	11	31	7	137	1	1	1	1	1	5
zIW	11	31	7	138	0	1	0	1	1	3
zIW	11	33	8	139	0	0	0	0	1	1
zIW	11	39	9	140	1	1	0	1	1	4
zIW	11	39	9	141	0	0	1	0	1	2
zIW	11	43	10	142	1	1	1	0	1	4
zIW	11	43	10	143	1	0	1	0	1	3
zIW	11	43	10	144	1	0	1	1	0	3
zIW	11	45	11	145	0	1	0	1	1	3
zIW	11	56	12	146	1	0	0	0	0	1
Y	12	5	2	147	1	1	0	1	1	4
Y	12	24	5	148	0	0	0	0	1	1
Y	12	33	8	149	0	1	1	1	0	3
Y	12	39	9	150	0	0	1	1	1	3
Y	12	43	10	151	0	0	0	0	1	1
Y	12	56	12	152	1	1	1	1	1	5
