# Supplementary material for: Estimating species – area relationships by modeling abundance and frequency subject to incomplete sampling
Source: Ecol Evol. 2016 Jun 17;6(14):4836–48. doi: 10.1002/ece3.2244 (PMC4979711; doi:10.1002/ece3.2244)
Supplement: Supplementary file 5 — Appendix S5. A zip file composed of R scripts and the source data to be analyzed. [file ECE3-6-4836-s005.zip › ece32244-sup-0008-plantcode.R]

p <- read.csv("plant.csv",row.names=1)
p <- as.matrix(p); colnames(p) <- NULL; rownames(p) <- NULL
Y <- p
g <- read.csv("plant group.csv",row.names=1)
g <- g[,2]	# group identity of each species; 1=grassland; 2=forest; 3=exotic
site <- read.csv("plant site.csv")

S <- length(g)		# number of species
nsite <- dim(site)[1]	# number of sites
m <- 1000			# number of augmented species
G <- rep(NA,m)
g <- c(g,G)

y <- matrix(0,nrow=m,ncol=nsite)
Y <- rbind(Y,y)

parea <- site$bArea_ha		# pach area
nplot <- site$plot		# number of plots

parea_pred <- rep(NA,46)
# patch area required for prediction
for(j in 1:46){
	parea_pred[j] <- 1+0.2*(j-1)
	}
nplot2_pred <- parea_pred*10000


## bugs code
sink("plant.txt")
cat("
model{

# hyperparameters
# site effects for all species
sigma.site ~ dunif(0,5)
tau.site <- 1/(sigma.site*sigma.site)

# inclusion rate that generates wi
psi ~ dunif(0,1)
# proportion of number of species among groups
for(i in 1:3){
	prop[i] ~ dgamma(1,1)
	prob[i] <- prop[i]/sum(prop[])
	}

# coverage by sampling
for(i in 1:nsite){
	cover[i] <- nplot[i]/(parea[i]*10000)
	nplot2[i] <- round(parea[i]*10000)
      n.notsampled[i] <- nplot2[i] - nplot[i]
	}

nplot2_pred <- round(parea_pred*10000)	# this rounding work seems to be required for jags

# parameters for each functional group
for(i in 1:3){
for(j in 1:2){
	mu.beta[i,j] ~ dnorm(0,0.0001)
	sigma.beta[i,j] ~ dunif(0,5)
	tau.beta[i,j] <- 1/(sigma.beta[i,j]*sigma.beta[i,j])
	}
	}

for(i in 1:(S+m)){
	w[i] ~ dbern(psi)				# indicator variable whether each species is exposed to sampling or not
	g[i] ~ dcat(prob[1:3])			# group identity

	for(k in 1:2){
		beta[i,k] ~ dnorm(mu.beta[g[i],k],tau.beta[g[i],k])
		}
	for(j in 1:nsite){
		site.eff[i,j] ~ dnorm(0,tau.site)
		p[i,j] <- 1/(1+exp(-(beta[i,1] + beta[i,2]*parea[j]
			+ site.eff[i,j]
			)))
		p2[i,j]<- w[i]*p[i,j]
		Y[i,j] ~ dbin(p2[i,j],nplot[j])
		Zout[i,j] ~ dbin(p2[i,j],n.notsampled[j])	# latent frequency of each specis at patch-level
		Z[i,j] <- Y[i,j] + Zout[i,j]
            ### Z >= Y
  }

# predict patch-level state varialbes across 1-10 ha
for(j in 1:46){
	site.eff_pred[i,j] ~ dnorm(0,tau.site)
	p_pred[i,j] <- 1/(1+exp(-(beta[i,1] + beta[i,2]*parea_pred[j]
		+ site.eff_pred[i,j]
		)))
	p2_pred[i,j]<- w[i]*p_pred[i,j]
	Z_pred[i,j] ~ dbin(p2_pred[i,j],nplot2_pred[j])	# latent frequency of each specis at patch-level
	}

	}

R <- sum(w[1:(S+m)])	# estimating unknown number of species that occupy any sites


# creating occupancy matrices
for(i in 1:(S+m)){

	# group identity (indicator variable)
	g1[i] <- equals(g[i],1)
	g2[i] <- equals(g[i],2)
	g3[i] <- equals(g[i],3)

for(j in 1:nsite){
	O[i,j] <- step(Z[i,j]-1)		# latent occupancy of each species for each site
	O1[i,j] <- step(Z[i,j]-1)*g1[i]	# latent occupancy of each species for each site
	O2[i,j] <- step(Z[i,j]-1)*g2[i]	# latent occupancy of each species for each site
	O3[i,j] <- step(Z[i,j]-1)*g3[i]	# latent occupancy of each species for each site
	Z1[i,j] <- Z[i,j]*g1[i]
	Z2[i,j] <- Z[i,j]*g2[i]
	Z3[i,j] <- Z[i,j]*g3[i]
	}
	}

for(j in 1:nsite){
	SiteSpR[j] <- sum(O[,j])	# estimating species richness at each site
	SiteSpR1[j] <- sum(O1[,j])	# group1
	SiteSpR2[j] <- sum(O2[,j])	# group2
	SiteSpR3[j] <- sum(O3[,j])	# group3
	SiteF[j]  <- sum(Z[,j])		# estimating community abundance at each site
	SiteF1[j]  <- sum(Z1[,j])	# group1
	SiteF2[j]  <- sum(Z2[,j])	# group2
	SiteF3[j]  <- sum(Z3[,j])	# group3
	}

# creating occupancy matrices for predicted sites
for(i in 1:(S+m)){
for(j in 1:46){
	O_pred[i,j] <- step(Z_pred[i,j]-1)		# latent occupancy of each species for each site
	O_pred1[i,j] <- step(Z_pred[i,j]-1)*g1[i]	# latent occupancy of each species for each site
	O_pred2[i,j] <- step(Z_pred[i,j]-1)*g2[i]	# latent occupancy of each species for each site
	O_pred3[i,j] <- step(Z_pred[i,j]-1)*g3[i]	# latent occupancy of each species for each site
	Z_pred1[i,j] <- Z_pred[i,j]*g1[i]	# latent occupancy of each species for each site
	Z_pred2[i,j] <- Z_pred[i,j]*g2[i]	# latent occupancy of each species for each site
	Z_pred3[i,j] <- Z_pred[i,j]*g3[i]	# latent occupancy of each species for each site
	}
	}

for(j in 1:46){
	SiteSpR_pred[j] <- sum(	O_pred[,j])		# estimating species richness at each site
	SiteSpR_pred1[j] <- sum(O_pred1[,j])	# estimating species richness at each site
	SiteSpR_pred2[j] <- sum(O_pred2[,j])	# estimating species richness at each site
	SiteSpR_pred3[j] <- sum(O_pred3[,j])	# estimating species richness at each site
	SiteF_pred[j]  <- sum(Z_pred[,j])		# estimating community abundance at each site
	SiteF_pred1[j]  <- sum(Z_pred1[,j])	# estimating community abundance at each site
	SiteF_pred2[j]  <- sum(Z_pred2[,j])	# estimating community abundance at each site
	SiteF_pred3[j]  <- sum(Z_pred3[,j])	# estimating community abundance at each site
	}

}
",fill=TRUE)
sink()

data <- list("m","S","g","nsite","parea","nplot","Y","parea_pred")
inits <- function()list(
	mu.beta=array(rnorm(6),dim=c(3,2)),sigma.beta=array(runif(6),dim=c(3,2)),
	mu.site=rnorm(1),sigma.site=runif(1),
	Zout=array(rpois(n=(S+m)*nsite,lambda=1000),dim=c(S+m,nsite)),
	w=rep(1,(S+m)),psi=runif(1))
parameters <- c(
	"mu.beta","sigma.beta",
	"beta",
	"sigma.site",
	"R","psi",
	"site.eff",
#	"Z"
	"SiteSpR","SiteSpR1","SiteSpR2","SiteSpR3",
	"SiteF","SiteF1","SiteF2","SiteF3",
	"SiteSpR_pred","SiteSpR_pred1","SiteSpR_pred2","SiteSpR_pred3",
	"SiteF_pred","SiteF_pred1","SiteF_pred2","SiteF_pred3"
	)
## Because the output data "Z" are very big, it is required to switch only Z or the other variables

library(R2jags)
memory.limit(size=8000000)
out <- jags(data,inits,parameters,"plant.txt",
	n.thin=100,n.burnin=300000,n.chains=3,n.iter=600000 # comments same as birds were responded 
	)


plot(out)
res <- out$BUGSoutput$summary
write.table(res,"res - plant only for Z.csv",sep=",")
