# Supplementary material for: Estimating species – area relationships by modeling abundance and frequency subject to incomplete sampling
Source: Ecol Evol. 2016 Jun 17;6(14):4836–48. doi: 10.1002/ece3.2244 (PMC4979711; doi:10.1002/ece3.2244)
Supplement: Supplementary file 5 — Appendix S5. A zip file composed of R scripts and the source data to be analyzed. [file ECE3-6-4836-s005.zip › ece32244-sup-0009-plantgroup.csv]

jpn_name	sp_id	group
ACo\E	1	1
AI_	2	2
AI~Y	3	2
AJlX~	4	1
ALJ}c	5	1
AMX~	6	2
AL^uL	7	2
ALmEiMcJ~	8	2
ALmL\E	9	1
ALmmQV	10	1
ALqVo	11	1
AT_	12	2
AYLiV	13	2
AJIjAU~	14	3
AJZ_OT	15	3
A	16	1
C	17	2
CKzIYL	18	2
CP}	19	2
CV~J	20	1
C^JGf	21	2
CkC	22	2
CkGW	23	2
CkK\N	24	2
CkRiM	25	2
Ck^f	26	1
CkgEoi	27	2
CkM	28	1
CAJoi	29	2
CKl[}C	30	1
CK~	31	2
CmKX	32	1
EV^L\E	33	2
EVnRx	34	1
EXCXQ	35	2
E_CJo	36	2
Ec{OT	37	1
Eh	38	2
E}m~co	39	2
G]AICX~	40	1
G]C`S	41	1
G]CNT	42	2
G]GSTN	43	2
G]IITN\E	44	2
G]JWOT	45	1
G]Lk^\E	46	1
G]S}i	47	1
G]Vl	48	2
G]^`J^o~	49	2
G]^ci~\E	50	2
G]gJug	51	2
G]jgR	52	2
G]kJ{	53	1
G]mJiM	54	2
G]mMVMV	55	3
G]mLclAU~	56	1
G]mLkiM	57	2
G]mRMN	58	1
G]mTAU~	59	1
G]mVcP\E	60	2
G]m^`c{X~	61	2
G]mobRiM	62	2
G]m~}nRx	63	2
G]mCOT	64	1
G]nXQ	65	2
G]V_	66	2
G]}AU~	67	1
G]}nM	68	1
G]hE	69	1
GmROT	70	1
GrKC`S	71	1
IIAKG	72	3
IIA_`\E	73	3
IIEo	74	2
IIJTXQ	75	2
IIJT`	76	2
IIJYXQ	77	2
II_CR\E	78	2
IIoR	79	1
IIniEh	80	2
IIoimGC\E	81	1
IIomGO	82	2
IIo{_CW	83	2
IIoiM	84	2
II}I_}L	85	1
II}TM\E	86	2
II}UN	87	2
II}tX}	88	1
IIM	89	1
IJgmI	90	1
INN}O	91	2
IV_	92	2
IgM\E	93	1
IgRGV	94	1
IgRM	95	1
Ij\E	96	1
ImGiM	97	2
I_~~iOT	98	3
JCWhE	99	2
JTXQ	100	2
JV	101	2
Jc	102	2
JWOT	103	1
JRMJGf	104	2
Jni\E	105	2
JKl\E	106	1
J~h	107	1
JXQ	108	2
J{N	109	2
LWV	110	1
L^RuV	111	2
LclK	112	1
Lctl	113	2
Ln_	114	2
MEWjjN	115	2
LGmR	116	1
L~YqL	117	1
NTC	118	1
NTRAJ\	119	2
NT\ec	120	2
NTmIE	121	1
NTtW	122	1
NTV	123	1
NT_}	124	1
NWNV_	125	2
NV`KC\E	126	2
N}C`S	127	1
N}XYmqG	128	1
N\E	129	2
N}o\E	130	2
N}ocNol\E	131	2
N}oi	132	1
N}O	133	2
N}	134	1
NAuK	135	2
NC`S	136	1
P}ERM	137	2
P}nmL	138	2
QmVER	139	1
RE]i	140	1
REr	141	2
RPC	142	2
RPIgM	143	1
RVIK}	144	1
RVmlY~K	145	1
RkJOT	146	3
RomCNT	147	2
Ruj	148	2
R\E	149	2
TNX~	150	1
Tb|XQ	151	2
TViVE}	152	1
TiV	153	2
TVo	154	2
VEUN	155	2
VimL	156	2
VICnRx	157	2
VJo	158	2
Vlr	159	2
V}MN	160	1
VcNT	161	3
Vl	162	2
XMi	163	1
XQ®sp	164	2
XY	165	1
Y_NV	166	2
Xg[u}c	167	3
X~	168	1
ZCE^||	169	3
ZCEgQAU~	170	3
ZCEmRM\E	171	3
ZCE~~iOT	172	3
[eCJ	173	1
ZgE\E	174	2
Z{	175	1
[}C	176	1
\oJY	177	3
^Kl\E	178	2
^`M{EV	179	2
^`c{X~	180	1
^j\o	181	2
^j^f	182	2
^mL	183	2
`S	184	2
`V}AU~	185	1
`V}lRm\E	186	2
`hP}	187	2
`EZS~V	188	2
`EZSE	189	3
c^EV	190	2
c{X~	191	2
c}g\E	192	2
cNT	193	1
cKljW	194	1
ctl\E	195	2
cAWTC	196	2
cEhL	197	2
c^f	198	3
cjKNT	199	1
gh}c	200	2
g}XQ	201	1
gG\E	202	1
gAVVE}	203	1
iKnOT	204	3
iKocNT	205	1
iMi^REW	206	1
iVC`S	207	1
ienM	208	1
ionRx	209	2
jVLM	210	2
kXrgnM	211	2
lRiM	212	2
lWoi	213	1
luV_}	214	2
mKX	215	2
muL	216	2
m~mtX}	217	2
mEcM	218	2
oCPC\E	219	2
nGhN\E	220	2
nNE{N	221	2
nNECmf	222	2
nVhC	223	2
nbJ	224	1
ni^f	225	2
nlK	226	1
oÈsp	227	1
nM	228	2
nj	229	2
nS\E	230	1
qJQXQ	231	2
qSNT	232	2
qC`Q	233	1
qV_	234	2
qWI	235	3
qXCo	236	3
qi~L	237	2
qmKX	238	1
qJVM	239	3
qhoi	240	1
qnEWM	241	1
qnNTtW	242	1
tC~}X~	243	2
t^VYJ	244	2
tbL\E	245	2
tfhE	246	1
wrmlSU	247	2
woqWI	248	3
zE`N\E	249	2
zImL	250	2
zULVcP	251	1
z\oCNT	252	2
z\omchE	253	2
z\omcoO	254	2
}Cd\E	255	2
}}RmVkOC	256	1
}~	257	2
}lXM	258	2
~YL	259	2
~Y^}\E	260	2
~Yi	261	2
~]V_	262	2
~]\o	263	2
~]zIYL	264	2
~`iM	265	1
~co	266	2
~coEcM	267	2
~coc`O	268	1
~cg\E	269	1
~hnRx	270	1
~~RE	271	2
~~iOT	272	2
~RUT	273	2
~}C	274	2
~}K}Y~	275	2
~}UN	276	2
~}X~	277	2
~}gEoi	278	2
~}}^^r	279	2
~}u^oR	280	1
~}r	281	2
JSCNT	282	2
TLGmR	283	1
TLcNT	284	3
i~	285	1
}cCOT	286	3
GKJo	287	2
GO	288	1
NV\E	289	1
`_	290	2
iM	291	1
uW~	292	1
ujW	293	2
u}	294	1
}C	295	2
}EV	296	2
}O	297	2
}^j^f	298	2
}h[}C	299	2
}jKi	300	1
}kJ{	301	1
}nbJ	302	1
}nnR	303	1
}uLVE}	304	1
}uhE	305	2
}~W	306	2
LUT	307	2
coqh	308	1
coO	309	2
uX}\E	310	2
CEVE}	311	2
CE{^	312	2
vN\E	313	2
r	314	1
