# Supplementary material for: Estimating species – area relationships by modeling abundance and frequency subject to incomplete sampling
Source: Ecol Evol. 2016 Jun 17;6(14):4836–48. doi: 10.1002/ece3.2244 (PMC4979711; doi:10.1002/ece3.2244)
Supplement: Supplementary file 5 — Appendix S5. A zip file composed of R scripts and the source data to be analyzed. [file ECE3-6-4836-s005.zip › ece32244-sup-0011-plant.csv]

species/site	1	2	3	4	5	6	7	8	9	10	11	12	13
1	0	0	0	0	0	0	0	0	0	0	0	1	0
2	0	1	6	0	0	0	0	1	0	0	2	1	0
3	1	2	3	0	1	0	1	8	0	0	0	0	0
4	0	0	1	0	0	1	0	0	0	0	0	0	0
5	7	22	39	11	44	20	28	4	1	5	9	24	8
6	0	0	0	2	0	0	0	0	0	0	0	0	0
7	4	108	8	8	5	17	10	4	20	15	3	113	2
8	0	1	0	1	0	0	0	0	0	0	0	0	0
9	0	1	1	2	0	2	4	0	1	3	1	0	0
10	1	8	5	0	0	1	0	0	3	2	1	6	0
11	0	3	2	0	0	0	1	0	0	0	0	0	0
12	0	17	5	0	1	0	1	0	0	0	0	5	0
13	0	0	0	0	1	0	1	0	0	0	2	0	0
14	0	1	4	0	0	4	0	0	0	0	0	0	0
15	0	0	0	0	0	0	0	0	0	0	0	1	0
16	0	1	1	6	2	7	2	1	0	0	0	1	1
17	2	2	2	0	1	1	0	4	6	0	0	2	0
18	0	1	0	0	0	0	1	0	0	0	0	0	0
19	13	29	14	6	8	3	31	3	5	12	16	25	11
20	0	0	0	0	0	0	1	0	0	0	0	0	0
21	0	11	9	1	3	5	6	0	0	5	4	1	0
22	0	0	0	0	0	0	0	0	0	0	0	1	0
23	0	5	1	1	1	3	1	0	0	1	4	5	0
24	0	0	0	0	0	0	1	0	0	0	0	2	0
25	0	0	2	0	0	0	0	1	0	0	0	0	0
26	0	16	4	0	0	2	0	3	17	0	0	6	0
27	0	0	12	0	0	1	3	0	0	0	0	0	0
28	0	0	2	0	0	0	0	0	0	0	0	0	0
29	3	11	1	2	0	0	3	3	6	1	0	2	1
30	5	0	0	0	1	0	0	0	0	0	0	0	0
31	1	0	0	0	0	0	0	0	0	0	0	0	0
32	0	1	3	2	0	4	2	0	0	6	0	1	1
33	0	26	0	0	1	0	0	0	0	0	0	0	0
34	3	3	0	0	0	0	0	1	0	0	0	1	0
35	0	2	0	0	0	0	0	0	0	2	2	1	0
36	3	20	0	0	0	0	0	1	1	0	0	13	0
37	0	1	2	2	0	0	0	1	0	0	0	1	0
38	5	12	1	2	8	2	1	1	0	1	1	1	1
39	0	3	0	2	0	0	2	1	0	0	0	0	0
40	0	3	3	0	0	6	0	0	0	0	0	0	0
41	21	102	83	14	60	32	26	25	25	17	7	139	4
42	3	19	0	0	0	0	3	5	14	0	0	9	0
43	1	0	0	0	0	0	0	0	0	0	0	0	1
44	0	0	0	0	6	0	0	0	0	0	0	9	0
45	0	1	0	0	0	0	1	0	0	0	0	0	0
46	0	0	0	0	0	1	6	0	0	6	0	0	0
47	0	0	0	0	0	0	0	0	0	0	0	1	0
48	0	0	6	0	0	2	0	0	6	0	0	5	0
49	5	10	25	0	3	4	17	4	2	0	0	2	1
50	1	0	0	0	1	0	1	0	2	0	0	0	0
51	1	6	0	2	1	2	2	0	0	5	4	6	0
52	11	14	0	2	3	3	0	1	12	1	4	7	2
53	0	0	0	0	0	0	0	0	0	0	0	1	0
54	1	6	2	0	0	2	1	2	1	1	0	3	0
55	0	0	0	0	0	0	2	0	0	0	0	0	0
56	7	29	2	4	15	13	5	15	4	2	4	3	2
57	0	0	1	0	0	0	0	0	0	0	0	0	0
58	0	0	0	0	0	0	2	1	0	0	0	1	0
59	2	28	23	3	11	7	11	6	15	9	7	11	4
60	0	0	0	0	0	1	0	0	0	0	0	0	0
61	0	10	2	8	4	7	34	0	2	1	3	13	2
62	1	5	11	0	6	2	2	10	4	0	1	3	0
63	5	1	1	1	0	0	8	0	6	0	7	0	0
64	2	3	0	0	0	1	1	2	0	1	0	1	0
65	0	0	0	0	0	0	0	0	1	0	0	0	0
66	15	7	0	0	5	0	2	1	4	0	9	5	5
67	0	0	0	0	0	0	0	0	0	0	3	1	13
68	3	9	29	3	14	28	9	0	2	8	7	31	2
69	0	0	0	0	0	0	0	0	0	0	0	1	0
70	0	2	3	0	0	4	0	0	0	0	0	0	0
71	0	28	7	0	1	0	2	0	11	13	6	7	3
72	0	0	0	0	0	0	1	0	0	0	0	0	0
73	5	1	1	0	4	7	8	0	4	3	0	46	1
74	0	0	0	0	0	0	0	0	0	0	0	0	1
75	0	0	0	0	0	0	0	0	0	0	0	1	0
76	0	0	0	0	0	0	0	0	0	0	1	0	0
77	0	0	0	0	0	0	0	0	0	0	0	1	0
78	1	11	2	1	2	3	4	3	0	2	1	0	1
79	2	22	19	3	9	13	3	10	6	2	0	5	0
80	0	0	0	0	0	0	0	0	0	0	1	0	0
81	1	3	4	0	1	0	4	0	0	12	1	16	6
82	2	5	1	0	1	0	1	5	0	0	0	0	0
83	0	4	0	0	0	0	0	0	0	0	0	0	0
84	0	2	0	0	0	0	0	0	0	0	0	0	0
85	1	3	1	0	0	0	0	0	1	0	0	1	0
86	0	1	0	0	0	1	1	0	0	0	0	0	0
87	0	0	0	0	1	1	0	0	0	0	1	2	0
88	0	6	0	0	2	7	5	0	1	12	0	0	0
89	20	23	46	17	29	59	67	26	34	51	14	137	18
90	1	63	22	7	24	40	5	2	1	2	7	2	3
91	0	0	0	0	0	0	0	0	0	0	0	0	2
92	3	9	11	1	12	2	9	2	0	1	2	8	2
93	0	6	9	0	6	14	5	1	1	0	1	4	0
94	0	106	11	0	2	10	0	23	48	0	2	5	0
95	0	0	0	0	1	1	0	0	0	0	0	0	0
96	0	0	1	0	0	0	0	0	0	0	0	0	0
97	0	0	0	0	0	0	0	1	0	0	0	1	0
98	0	0	0	0	0	0	0	0	2	0	0	0	0
99	0	10	2	0	0	0	0	0	2	0	1	0	0
100	0	0	0	0	0	0	0	0	0	2	0	0	0
101	0	0	0	0	0	1	0	0	0	0	0	0	0
102	0	0	0	0	0	0	0	1	0	0	1	1	0
103	0	1	0	0	0	0	0	0	0	0	0	0	0
104	0	0	0	0	0	2	0	0	0	0	0	0	0
105	0	0	0	0	0	0	1	0	0	0	1	1	0
106	0	0	4	0	0	0	0	0	0	0	0	0	0
107	2	4	0	2	0	0	3	0	0	0	0	0	0
108	0	0	0	0	0	0	0	1	0	0	0	1	0
109	0	0	0	0	0	0	2	0	0	0	0	0	0
110	0	0	3	0	0	1	12	0	0	0	4	0	0
111	0	1	1	0	0	0	0	0	0	1	0	1	0
112	0	1	0	0	0	0	1	0	0	0	0	0	0
113	6	30	2	2	1	1	3	6	2	4	3	2	6
114	4	1	17	3	20	9	3	6	0	1	0	6	0
115	0	0	0	0	0	0	4	0	0	0	0	0	0
116	0	1	2	0	0	0	1	1	0	0	0	0	0
117	0	0	2	0	0	3	2	0	0	0	0	0	0
118	3	4	0	0	0	1	0	3	3	0	0	0	0
119	0	5	1	0	0	0	0	4	0	0	0	1	0
120	0	1	0	0	0	0	0	0	0	0	0	1	1
121	2	3	0	1	1	0	1	1	3	0	1	0	0
122	1	0	0	2	0	0	0	0	2	0	6	0	0
123	0	1	0	0	0	0	0	1	1	0	0	1	0
124	0	0	0	2	6	23	3	0	0	0	0	0	0
125	0	0	1	0	3	0	1	0	0	0	0	0	0
126	0	1	0	0	1	0	0	0	0	0	0	0	0
127	21	65	43	0	28	50	1	4	21	25	13	48	7
128	0	1	0	0	0	0	0	0	0	0	0	0	0
129	0	1	0	0	1	0	0	1	0	0	0	2	0
130	0	0	0	0	0	0	0	0	1	0	0	0	0
131	0	1	0	0	0	0	0	0	0	0	0	1	0
132	2	6	9	1	0	7	2	4	4	3	0	1	3
133	0	0	0	0	0	0	0	0	0	0	0	0	1
134	0	2	1	0	1	1	2	0	0	2	0	1	1
135	0	0	0	0	0	0	0	0	0	0	0	1	0
136	0	0	0	0	0	0	0	0	0	1	0	10	0
137	3	0	0	0	0	1	1	0	1	0	1	5	4
138	0	0	0	0	0	0	0	1	0	0	0	0	0
139	0	2	0	0	0	0	2	0	0	0	0	0	2
140	1	20	8	1	11	2	11	2	2	7	0	3	0
141	0	0	0	0	0	0	2	0	0	0	3	0	1
142	0	0	0	0	0	0	0	0	0	0	0	0	1
143	0	0	3	0	0	0	0	0	0	0	0	0	0
144	0	0	0	0	0	3	0	0	0	0	0	0	0
145	0	3	15	0	0	2	1	0	0	1	0	0	0
146	1	0	4	1	1	3	4	8	5	0	0	3	0
147	0	0	0	0	0	0	0	0	0	0	0	1	0
148	0	0	0	0	0	0	1	0	0	0	0	0	0
149	0	30	0	4	3	0	8	2	1	3	0	6	1
150	0	0	0	0	0	13	0	0	0	0	0	0	0
151	2	0	0	0	0	0	0	0	0	0	2	0	5
152	1	4	1	0	6	0	7	1	1	4	4	16	1
153	13	16	48	3	32	6	6	6	3	8	2	33	4
154	0	5	0	0	0	0	0	0	0	1	0	0	0
155	0	0	1	0	0	0	0	0	0	1	0	0	0
156	0	0	0	0	1	0	0	0	0	0	0	1	0
157	0	3	0	0	0	0	0	0	0	0	0	1	0
158	3	41	36	4	21	15	6	15	14	1	2	35	1
159	0	0	0	0	1	0	0	0	3	0	0	5	0
160	0	0	0	1	0	0	0	0	0	0	0	0	0
161	2	17	2	1	1	16	6	8	10	1	0	2	0
162	0	0	0	0	0	10	0	0	0	0	0	0	0
163	1	15	0	1	1	1	4	2	2	0	0	14	1
164	0	1	0	0	0	0	0	0	0	0	0	0	0
165	0	0	1	0	1	2	2	0	0	5	0	0	0
166	0	0	0	0	0	0	0	0	0	0	1	0	0
167	0	0	2	0	0	3	0	0	0	0	0	0	0
168	0	0	0	0	0	0	0	0	0	0	0	0	1
169	5	15	12	0	8	7	7	7	8	3	3	7	0
170	0	0	0	0	0	0	0	0	0	0	1	0	0
171	0	0	0	0	0	0	0	0	0	0	0	1	0
172	0	0	0	0	0	0	0	0	2	0	0	0	0
173	0	0	0	0	0	1	1	0	0	0	0	0	0
174	1	0	0	0	0	0	1	0	0	1	1	4	0
175	0	0	0	1	0	0	0	0	0	0	0	0	0
176	0	0	0	0	1	0	1	0	0	0	0	2	0
177	3	2	2	0	0	0	0	0	5	0	0	0	0
178	5	36	5	0	23	1	10	3	15	7	3	66	1
179	0	0	0	0	0	1	0	0	0	0	0	1	0
180	3	34	2	0	2	7	2	0	5	6	6	13	1
181	10	25	4	1	1	0	3	11	7	1	2	4	1
182	0	1	2	0	1	0	1	0	1	0	0	0	0
183	16	45	52	4	34	10	9	8	7	10	8	33	2
184	0	4	0	1	0	0	5	1	0	5	0	0	2
185	4	2	1	0	0	0	3	0	7	2	1	7	0
186	0	0	0	0	0	0	0	0	1	0	2	0	0
187	1	0	0	0	0	0	0	0	1	0	0	0	0
188	6	19	14	15	16	16	55	11	3	32	5	13	3
189	0	0	23	1	32	8	0	2	0	0	0	0	0
190	7	15	22	0	1	0	0	0	0	4	0	11	0
191	0	0	0	0	0	0	0	1	0	0	0	0	0
192	0	0	1	0	1	3	7	0	0	18	0	1	0
193	0	1	0	0	0	0	0	0	0	0	0	0	0
194	0	0	0	0	0	1	0	0	0	0	0	0	0
195	0	0	1	0	0	0	0	0	0	0	0	0	0
196	2	5	4	0	5	0	0	0	2	0	0	4	0
197	0	19	19	1	17	38	2	2	0	20	2	11	4
198	0	3	0	0	1	0	0	0	0	0	0	0	1
199	15	78	24	5	24	15	14	17	55	20	7	48	2
200	0	0	1	0	0	0	0	0	0	0	0	0	0
201	0	0	0	0	0	0	0	0	0	0	0	1	0
202	5	7	11	2	6	23	9	5	17	7	0	13	1
203	0	0	0	0	0	0	2	0	0	0	0	4	0
204	0	9	0	0	1	0	0	2	5	1	0	0	0
205	0	0	0	0	0	13	0	0	1	0	0	0	0
206	4	3	28	0	13	3	1	2	9	0	0	2	0
207	0	0	0	0	0	0	0	0	0	0	0	2	0
208	0	0	0	0	0	1	2	0	0	0	0	0	1
209	0	2	0	0	0	0	0	0	0	0	0	1	0
210	0	0	0	0	0	0	1	0	0	2	0	0	0
211	0	1	0	0	1	0	0	0	0	2	2	1	0
212	0	0	0	0	0	0	0	0	0	1	0	0	0
213	0	0	0	0	0	1	0	0	0	0	0	0	0
214	0	0	0	0	0	0	1	0	0	4	0	1	0
215	0	0	0	0	0	1	0	0	0	0	0	0	0
216	0	0	1	0	1	0	1	0	0	0	0	0	0
217	2	0	0	0	1	1	0	0	0	0	1	4	0
218	4	7	0	0	2	5	9	0	0	0	0	4	1
219	0	0	0	0	0	0	0	0	0	0	0	0	1
220	0	1	3	0	0	0	1	0	0	0	0	0	0
221	0	2	0	0	0	0	0	0	0	0	0	0	0
222	0	0	0	0	1	0	0	3	0	0	0	2	0
223	0	0	3	0	1	0	6	1	0	8	0	0	4
224	0	0	0	0	0	0	0	0	0	0	0	0	1
225	4	3	2	0	0	0	0	7	0	0	0	0	1
226	0	0	0	0	0	1	0	0	0	0	0	0	1
227	0	0	0	0	0	3	0	0	0	0	0	0	0
228	2	7	1	1	0	3	0	0	0	0	0	6	0
229	1	4	2	2	8	1	4	1	3	0	1	3	0
230	0	1	1	0	0	0	1	0	1	5	0	13	0
231	6	93	65	10	49	81	35	16	42	37	5	74	3
232	28	125	65	19	48	21	46	27	57	18	18	85	14
233	3	0	0	0	0	0	0	0	1	0	0	0	0
234	0	0	0	0	1	4	1	0	0	0	0	0	0
235	5	14	15	3	4	12	7	8	5	4	4	9	1
236	0	0	0	0	0	0	1	0	0	0	0	0	0
237	0	0	0	0	0	0	0	0	0	0	0	2	0
238	0	0	0	0	0	0	0	0	0	0	0	1	0
239	0	1	0	0	0	1	1	0	0	0	0	0	0
240	22	30	59	4	19	8	32	10	20	24	4	87	8
241	0	1	0	0	0	0	0	0	0	0	0	0	0
242	0	0	0	0	0	0	0	0	0	0	1	0	0
243	0	0	0	0	0	0	0	0	2	0	0	4	0
244	0	12	12	1	8	1	6	0	0	1	3	2	0
245	24	86	49	10	49	6	29	7	10	40	12	31	14
246	0	0	0	0	0	0	0	0	0	0	0	0	1
247	0	3	6	0	4	3	0	0	0	0	0	0	0
248	1	0	0	0	0	0	0	0	0	0	0	0	0
249	1	2	1	1	0	2	1	1	0	0	1	1	0
250	1	2	2	0	1	0	0	0	0	1	0	0	0
251	0	0	4	1	0	50	6	0	0	1	0	2	0
252	0	0	0	0	0	0	1	0	0	0	0	0	0
253	1	12	14	0	18	1	0	4	0	0	0	1	0
254	5	32	24	5	17	7	34	12	9	14	6	10	1
255	1	0	0	1	3	1	0	0	0	5	0	4	0
256	0	6	0	0	0	0	2	0	0	2	0	0	0
257	0	0	0	0	1	1	1	0	0	0	0	4	2
258	0	0	0	0	0	0	1	0	0	0	0	0	0
259	4	14	6	1	11	0	0	1	0	0	2	11	0
260	0	0	1	0	1	0	0	0	0	0	0	0	0
261	2	1	1	1	2	0	1	2	0	1	0	3	0
262	0	0	1	0	0	0	0	0	0	0	0	0	0
263	0	0	0	0	0	0	0	0	0	0	0	3	0
264	0	0	1	0	2	0	0	0	0	0	0	0	0
265	0	0	0	0	0	0	1	0	0	0	0	0	0
266	2	0	1	0	0	0	1	5	0	0	1	1	0
267	0	1	0	0	0	0	0	0	1	0	10	4	5
268	10	21	1	6	8	81	17	1	19	19	1	45	6
269	13	35	7	1	3	10	8	7	23	12	10	15	1
270	1	0	0	0	0	0	0	0	0	0	1	0	0
271	0	0	6	0	3	0	0	0	0	2	0	2	0
272	0	13	5	1	1	1	6	2	19	1	0	3	1
273	34	148	90	20	65	89	71	27	68	55	23	156	20
274	0	0	0	0	0	0	0	0	3	0	0	0	0
275	0	0	0	0	0	0	0	0	0	0	0	1	0
276	0	0	1	0	4	1	0	0	0	1	0	0	0
277	1	0	0	0	0	0	0	0	0	0	0	0	0
278	0	41	30	3	8	2	1	9	3	2	0	4	0
279	3	8	44	0	18	2	2	2	0	0	0	16	0
280	0	4	7	0	1	0	0	4	4	1	0	2	0
281	0	0	0	0	7	0	0	0	0	0	0	0	0
282	8	17	8	7	11	0	6	7	7	3	10	16	13
283	0	0	1	0	0	0	0	0	0	0	0	0	0
284	0	2	0	0	0	1	1	0	0	0	0	1	0
285	0	1	0	0	0	0	0	0	0	0	0	0	0
286	0	2	0	0	1	39	33	1	0	4	0	0	0
287	0	8	0	0	0	0	0	0	0	0	0	0	0
288	0	0	0	0	0	0	0	0	0	0	0	0	1
289	0	0	0	0	0	0	0	0	0	0	0	4	0
290	2	76	16	1	35	8	6	6	1	4	2	6	0
291	0	0	0	0	0	0	1	0	0	0	0	0	0
292	0	9	1	1	0	0	0	2	3	1	1	1	0
293	1	0	0	0	0	0	0	0	0	0	0	0	0
294	2	85	7	6	6	18	37	7	13	15	6	32	2
295	0	0	0	0	0	0	0	0	0	0	0	1	0
296	0	0	1	0	0	1	2	0	0	0	0	0	0
297	5	17	11	0	12	1	1	0	0	2	4	36	0
298	10	4	0	0	1	0	4	2	1	1	1	1	0
299	0	0	0	0	0	0	2	0	0	1	0	1	0
300	0	3	6	0	0	7	3	0	0	2	0	0	0
301	0	1	0	0	0	0	0	0	0	3	0	4	0
302	0	0	2	4	0	1	1	0	0	0	0	0	0
303	1	1	0	0	1	5	0	0	0	1	0	22	0
304	5	1	0	3	17	16	9	0	0	8	2	24	0
305	4	6	4	0	3	10	8	0	0	3	0	12	4
306	0	13	0	0	0	6	1	1	1	1	0	3	0
307	1	3	3	0	1	2	4	0	0	6	1	1	3
308	0	1	0	0	0	0	0	0	0	1	0	3	0
309	0	24	0	0	0	0	0	0	0	0	0	0	0
310	2	1	8	2	3	2	3	2	0	1	0	3	0
311	0	0	0	0	0	0	0	0	0	0	0	0	1
312	1	0	1	0	1	0	1	0	1	0	0	2	1
313	0	0	0	0	0	0	0	0	0	0	0	2	0
314	0	3	6	0	6	21	6	0	0	0	0	13	4
