# Supplementary material for: Estimating species – area relationships by modeling abundance and frequency subject to incomplete sampling
Source: Ecol Evol. 2016 Jun 17;6(14):4836–48. doi: 10.1002/ece3.2244 (PMC4979711; doi:10.1002/ece3.2244)
Supplement: Supplementary file 6 [file ECE3-6-4836-s006.txt]

Appendix S5. A zip file composed of R scripts and the source data to be analyzed. 

Two R scripts (for birds and plants) and five csv files (two for birds, and thee for plants) are included. 
